# Supplementary material for: Production and Characterization of a Novel Exopolysaccharide from Ramlibacter tataouinensis
Source: Molecules. 2022 Oct 24;27(21):7172. doi: 10.3390/molecules27217172 (PMC9658432; doi:10.3390/molecules27217172)
Supplement: Supplementary file 1 [file molecules-27-07172-s001.zip]

Archive with 1 entries (1 files):
- molecules-1935737-supplementary.pdf
